# Supplementary material for: Rapid Screening for Non-falciparum Malaria in Elimination Settings Using Multiplex Antigen and Antibody Detection: Post Hoc Identification of Plasmodium malariae in an Infant in Haiti
Source: Am J Trop Med Hyg. 2021 Apr 5;104(6):2139–45. doi: 10.4269/ajtmh.20-1450 (PMC8176464; doi:10.4269/ajtmh.20-1450)
Supplement: Supplementary file 1 [file tpmd201450.SD1.csv]

Supplementary Table 1: Overview of PfHRP2 and pAldolase antigen positivity, seropositivity to PfMSP-119 and PmMSP-119 and PET-PCR results for all participants.
id	rdt_result	selection_reason	hrp2_antigen_pos	paldo_antigen_pos	pf_msp_seropos	pm_msp_seropos	Genus_PCR_pos	Pf_PCR_pos	Pm_PCR_pos
1	1	aldolase pos & PmMSP seropos	1	1	1	1	1	1	0
2	0	aldolase pos & PmMSP seropos	0	1	0	1	1	0	1
3	1	aldolase pos & PmMSP seropos	1	1	0	1	1	1	0
4	1	aldolase pos & PmMSP seropos	1	1	1	1	1	1	0
5	1	aldolase pos & PmMSP seropos	1	1	1	1	1	1	0
6	1	aldolase pos & PmMSP seropos	1	1	1	1	1	1	0
7	1	aldolase pos & PmMSP seropos	1	1	1	1	1	1	0
8	1	aldolase pos & PmMSP seropos	1	1	1	1	1	1	0
9	1	aldolase pos & PmMSP seropos	1	1	1	1	1	1	0
10	1	aldolase pos & PmMSP seropos	1	1	1	1	1	1	0
11	0	aldolase pos & PmMSP seropos	1	1	1	1	0	0	0
12	1	aldolase pos & PmMSP seropos	1	1	1	1	1	1	0
13	1	aldolase pos & PmMSP seropos	1	1	1	1	1	1	0
14	1	aldolase pos & PmMSP seropos	1	1	1	1	1	1	0
15	1	aldolase pos & PmMSP seropos	1	1	1	1	1	1	0
16	1	aldolase pos & PmMSP seropos	1	1	1	1	1	1	0
17	1	aldolase pos & PmMSP seropos	1	1	1	1	1	1	0
18	1	aldolase pos & PmMSP seropos	1	1	1	1	0	0	0
19	1	aldolase pos & PmMSP seropos	1	1	1	1	1	1	0
20	1	aldolase pos & PmMSP seropos	1	1	1	1	1	1	0
21	1	aldolase pos & PmMSP seropos	1	1	1	1	0	0	0
22	1	aldolase pos & PmMSP seropos	1	1	1	1	1	1	0
23	1	aldolase pos & PmMSP seropos	1	1	1	1	1	1	0
24	1	aldolase pos & PmMSP seropos	1	1	1	1	1	1	0
25	1	aldolase pos & PmMSP seropos	1	1	1	1	1	1	0
26	1	aldolase pos & PmMSP seropos	1	1	1	1	1	1	0
27	1	aldolase pos & PmMSP seropos	1	1	1	1	1	1	0
28	1	aldolase pos & PmMSP seropos	1	1	1	1	1	1	0
29	1	aldolase pos & PmMSP seropos	1	1	1	1	1	1	0
30	1	aldolase pos & PmMSP seropos	1	1	1	1	NA	NA	NA
31	1	aldolase pos & PmMSP seropos	1	1	1	1	1	1	0
32	1	aldolase pos & PmMSP seropos	1	1	1	1	1	1	0
33	1	aldolase pos & PmMSP seropos	1	1	1	1	1	1	0
34	1	aldolase pos & PmMSP seropos	1	1	1	1	1	1	0
35	1	aldolase pos & PmMSP seropos	1	1	1	1	1	1	0
36	1	aldolase pos & PmMSP seropos	1	1	1	1	1	1	0
37	1	aldolase pos & PmMSP seropos	1	1	1	1	1	1	0
38	1	aldolase pos & PmMSP seropos	1	1	1	1	1	1	0
39	1	aldolase pos & PmMSP seropos	1	1	1	1	1	1	0
40	1	aldolase pos & PmMSP seropos	1	1	1	1	1	1	0
41	1	aldolase pos & PmMSP seropos	1	1	1	1	1	1	0
42	1	aldolase pos & PmMSP seropos	1	1	1	1	1	1	0
43	1	aldolase pos & PmMSP seropos	1	1	1	1	1	1	0
44	0	PmMSP seropos & PfMSP seroneg	0	0	0	1	0	0	0
45	0	PmMSP seropos & PfMSP seroneg	0	0	0	1	0	0	0
46	0	PmMSP seropos & PfMSP seroneg	0	0	0	1	0	0	0
47	0	PmMSP seropos & PfMSP seroneg	0	0	0	1	0	0	0
48	0	PmMSP seropos & PfMSP seroneg	0	0	0	1	0	0	0
49	0	PmMSP seropos & PfMSP seroneg	0	0	0	1	0	0	0
50	0	PmMSP seropos & PfMSP seroneg	0	0	0	1	0	0	0
51	1	PmMSP seropos & PfMSP seroneg	1	0	0	1	1	1	0
52	0	PmMSP seropos & PfMSP seroneg	0	0	0	1	0	0	0
